# Supplementary material for: UHPLC-QTOF-MS Profiling of Chemical Constituents in POW9TM Cocktail with Antioxidant and Anti-Proliferative Potentials Against Vero, MCF-7 and MDA-MB-231 Cells
Source: Int J Mol Sci. 2026 Jan 27;27(3):1246. doi: 10.3390/ijms27031246 (PMC12897745; doi:10.3390/ijms27031246)
Supplement: Supplementary file 1 [file ijms-27-01246-s001.zip]

Archive with 1 entries (1 files):
- ijms-4083430-supplementary.pdf
